# Supplementary material for: Organ-specific genome diversity of replication-competent SARS-CoV-2
Source: Nat Commun. 2021 Nov 16;12:6612. doi: 10.1038/s41467-021-26884-7 (PMC8595628; doi:10.1038/s41467-021-26884-7)
Supplement: Supplementary file 4 — Source Data [file 41467_2021_26884_MOESM4_ESM.xlsx]

## Sheet: Figure 1A
Case ID	Duration (long/short)	Lungs/Plasma	Average SARS-CoV-2 copy numbers
1	Long	Lungs	1.9063
2	Long	Lungs	0
3	Long	Lungs	0
4	Short	Lungs	7.30752
5	Long	Lungs	4.03681
6	Short	Lungs	16309.7
7	Short	Lungs	677070
8	Short	Lungs	1.70015
9	Long	Lungs	0
10	Long	Lungs	0
11	Long	Lungs	16.2132
12	Short	Lungs	84834.3
13	Long	Lungs	3.53087e+06
1	Long	Plasma	7.40292
2	Long	Plasma	0
3	Long	Plasma	28.1415
4	Short	Plasma	5.81095
5	Long	Plasma	3.69451
6	Short	Plasma	13.5674
7	Short	Plasma	5430.02
8	Short	Plasma	0
9	Long	Plasma	10.1178
10	Long	Plasma	0
11	Long	Plasma	0
12	Short	Plasma	43.9723
13	Long	Plasma	1.62021e+06

## Sheet: Figure 1D
Case ID	Organ	Average SARS-CoV-2 copy numbers
1	Heart	0
2	Heart	0
3	Heart	0
4	Heart	0
5	Heart	0
6	Heart	6.40768
7	Heart	47.9898
8	Heart	0
9	Heart	0
10	Heart	0
11	Heart	0
12	Heart	0
13	Heart	1275.06
1	Kidney	0
2	Kidney	0
3	Kidney	0
4	Kidney	0
5	Kidney	0
6	Kidney	0
7	Kidney	17.9494
8	Kidney	0
9	Kidney	0
10	Kidney	0
11	Kidney	0
12	Kidney	0
13	Kidney	75668.3
1	Liver	0
2	Liver	0
3	Liver	0
4	Liver	0
5	Liver	0
6	Liver	0
7	Liver	17.9494
8	Liver	0
9	Liver	0
10	Liver	0
11	Liver	0
12	Liver	0
13	Liver	58267.6
1	Spleen	0
2	Spleen	0
3	Spleen	0
4	Spleen	0
5	Spleen	0
6	Spleen	1063.84
7	Spleen	45.8035
8	Spleen	0
9	Spleen	0
10	Spleen	0
11	Spleen	0
12	Spleen	0
13	Spleen	19750.3

## Sheet: Figure 2
Organ	Total positive % per organ	Staining marker	% positive cells per staining
Lung	0.4873	Cytokeratin	0.679
Lung		CD14	0.2306
Lung		ICAM	0.0714
Lung		Unknown	0.019
Lung		ACE2	1
Heart	0.0168	Cytokeratin	0.1667
Heart		CD14	0.5
Heart		ICAM	0
Heart		Unknown	0.3333
Heart		ACE2	1
Kidney	0.2969	Cytokeratin	0.909
Kidney		CD14	0.0099
Kidney		ICAM	0.029
Kidney		Unknown	0.0511
Heart		ACE2	1
Liver	0.098	Cytokeratin	0.6663
Liver		CD14	0.1663
Liver		ICAM	0
Liver		Unknown	0.1673
Liver		ACE2	1
Spleen	0.1008	Cytokeratin	0.1051
Spleen		CD14	0.5856
Spleen		ICAM	0.1
Spleen		Unknown	0.2182
Spleen		ACE2	1

## Sheet: Figure S1
Case ID	1	2	3	4	5	6	7	8	9	10	11	12
Duration of disease	21	51	41	8	27	18	3	18	32	28	22	12
Average copies in sum of lungs and plasma (log10 values)	1.14959	0	1.44935	1.62802	1.1736	5.34494	9.56544	0.230486	1.00509	0	1.20987	6.57175

## Sheet: Figure S6
Case ID	Organ	Average ACE2 mRNA level (relative)	Average TMPRSS2 mRNA level (relative)	Average ACE2 protein level (ng/mg total protein)	Average TMPRSS2 protein level (ng/mg total protein)
1	Lung	0.674707	0.271196	4.85434	0.770566
2	Lung	0.813567	5.21407	5.25202	3.29918
3	Lung	1.28767	2.27338	6.99979	5.98634
4	Lung	1.46392	0.250852	9.06747	5.01479
5	Lung	0.517572	1.41903	5.92824	8.23256
6	Lung	0.564417	0.773734	7.46622	10.5214
7	Lung	0.955834	0.624126	5.49533	3.25255
8	Lung	2.04179	3.36337	6.77939	3.04417
9	Lung	1.6131	0.0924559	5.52805	3.08215
10	Lung	2.12113	1.72298	6.22651	4.1556
11	Lung	0.219506	0.735812	5.56212	2.24324
12	Lung	1.32853	1.66429	5.69224	3.84208
13	Lung	1.69888	2.75807	5.43314	6.85276
1	Heart	0.599309	2.14761	7.31577	0.303422
2	Heart	0.572877	6.5553	5.43791	0.292454
3	Heart	0.663823	0.0774943	7.33126	0
4	Heart	3.51584	13.5972	16.9528	1.35114
5	Heart	1.67757	0	7.21936	0.297987
6	Heart	2.73468	0.918743	5.56291	0
7	Heart	3.47345	51.188	7.03167	0.426587
8	Heart	1.30937	0.494909	10.968	0.285397
9	Heart	0.0927101	0.145615	11.0307	1.71702
10	Heart	0.611901	0.0400441	6.99983	0.492081
11	Heart	0.609784	0.0427697	11.0025	0
12	Heart	1.31164	11.6135	9.17857	0
13	Heart	1.31825	6.5553	7.06937	0
1	Kidney	0.183662	5.41366	154.644	3.54771
2	Kidney	1.52235	2.04998	33.8841	2.79879
3	Kidney	0.658636	0.717903	7.18076	12.3865
4	Kidney	1.20591	0.252514	23.49	0.33563
5	Kidney	0.520376	0.277765	5.93536	0.587058
6	Kidney	1.19137	2.17639	126.425	1.46516
7	Kidney	7.64823	3.9846	15.8031	4.45078
8	Kidney	0.0957308	0.94897	12.5163	6.94655
9	Kidney	1.4316	1.46098	71.384	1.03676
10	Kidney	2.72759	0.274892	56.6763	1.98059
11	Kidney	1.83735	0.41378	53.7566	2.39905
12	Kidney	0.533155	0.676862	6.97464	2.0279
13	Kidney	2.59346	7.40338	20.0869	2.70375
1	Liver	14.8267	3.63251	29.4203	1.97165
2	Liver	7.93165	1.78196	23.517	3.96486
3	Liver	0.195305	0.992848	24.4131	3.7758
4	Liver	0.207707	0.744048	24.3963	2.88995
5	Liver	0.315371	0.574734	21.686	1.80318
6	Liver	0.926666	1.42501	21.9376	4.08576
7	Liver	1.90214	0.567805	20.9832	1.01799
8	Liver	0.142855	0.540913	24.2995	2.02958
9	Liver	3.71309	1.24269	20.8179	0.94349
10	Liver	4.44635	0.499469	16.4408	3.00751
11	Liver	0.226114	0.305865	23.9191	9.17492
12	Liver	0.610313	0.754434	17.3003	1.1187
13	Liver	1.15859	5.80468	22.789	2.82487
1	Spleen	1.4427	3.55893	5.49518	4.59349
2	Spleen	3.93475	0.519049	5.67612	3.59589
3	Spleen	1.31155	1.59543	8.33325	6.24108
4	Spleen	0.448684	0.807449	7.3516	2.56176
5	Spleen	0.102328	0.0376539	5.78047	3.9693
6	Spleen	1.74264	1.40342	5.44833	3.1188
7	Spleen	9.50555	17.8326	6.01636	4.01557
8	Spleen	0.0451626	0.00375959	6.85221	3.56305
9	Spleen	2.01569	2.27197	6.31705	5.91273
10	Spleen	1.64231e+06	385.288	6.23875	3.55511
11	Spleen	0.156721	0.0173243	7.06687	4.93111
12	Spleen	2.6322	3.62742	5.50688	4.93097
13	Spleen	4.7028	2.51436	5.40725	4.67422
